# Supplementary material for: ﻿Hidden in the riffles: A new suckermouth catfish (Mochokidae, Chiloglanis) from the middle Zambezi River system, Zimbabwe
Source: Zookeys. 2024 Apr 4;1197:57–91. doi: 10.3897/zookeys.1197.114679 (PMC11015093; doi:10.3897/zookeys.1197.114679)
Supplement: XML Treatment for Chiloglanis carnatus [file zookeys.1197.114679-treatment1.xml]

<!DOCTYPE tp:taxon-treatment
  PUBLIC "-//TaxonX//DTD Taxonomic Treatment Publishing DTD v0 20100105//EN" "tax-treatment-NSO.dtd">
<tp:taxon-treatment xmlns:tp="http://www.plazi.org/taxpub"><tp:treatment-meta><kwd-group><label>Taxon classification</label><kwd>
                <named-content content-type="kingdom">Animalia</named-content>
              </kwd></kwd-group><mixed-citation publication-type="journal"><person-group><name><surname>Mutizwa</surname><given-names>Tadiwa I.</given-names></name><name><surname>Kadye</surname><given-names>Wilbert T.</given-names></name><name><surname>Bragança</surname><given-names>Pedro H. N.</given-names></name><name><surname>Bere</surname><given-names>Taurai</given-names></name><name><surname>Chakona</surname><given-names>Albert</given-names></name></person-group><article-title>﻿Hidden in the riffles: A new suckermouth catfish (<tp:taxon-name><tp:taxon-name-part taxon-name-part-type="family">Mochokidae</tp:taxon-name-part></tp:taxon-name>, <italic><tp:taxon-name><tp:taxon-name-part taxon-name-part-type="genus" reg="Chiloglanis">Chiloglanis</tp:taxon-name-part></tp:taxon-name></italic>) from the middle Zambezi River system, Zimbabwe</article-title><source>Zookeys</source><day>04</day><month>04</month><year>2024</year><volume>1197</volume><fpage>57</fpage><lpage>91</lpage><pub-id pub-id-type="doi">10.3897/zookeys.1197.114679</pub-id></mixed-citation></tp:treatment-meta><tp:nomenclature><label>﻿</label><tp:taxon-name>
              <object-id xmlns:xlink="http://www.w3.org/1999/xlink" content-type="arpha" xlink:type="simple">8CFDB994-A475-5916-8EA9-F0D21DE7495F</object-id>
              <tp:taxon-name-part taxon-name-part-type="genus" reg="Chiloglanis">Chiloglanis</tp:taxon-name-part>
              <tp:taxon-name-part taxon-name-part-type="species" reg="carnatus">carnatus</tp:taxon-name-part>
              <object-id xmlns:xlink="http://www.w3.org/1999/xlink" content-type="zoobank" xlink:type="simple">https://zoobank.org/E1F0912C-986F-450F-9B90-400D86F5F3BC</object-id>
            </tp:taxon-name><tp:taxon-authority>Mutizwa, Bragança &amp; Chakona</tp:taxon-authority><tp:taxon-status xmlns:xlink="http://www.w3.org/1999/xlink" xlink:type="simple">sp. nov.</tp:taxon-status></tp:nomenclature><tp:treatment-sec sec-type="material" id="SECID0EPMEK"><title>Material examined.</title><p><bold><italic>Holotype</italic>.</bold> Zimbabwe • ♂, stored in 70% ethanol, 46.8 mm <abbrev xmlns:xlink="http://www.w3.org/1999/xlink" xlink:title="standard length" id="ABBRID0E1MEK" xlink:type="simple">SL</abbrev>, Fig. <xref ref-type="fig" rid="F9">9A–E</xref>; Mukwadzi River near bridge on the road to Mutorashanga, Manyame River sub-catchment, middle Zambezi River system, Mashonaland West Province, <named-content xmlns:xlink="http://www.w3.org/1999/xlink" content-type="dwc:verbatimCoordinates" xlink:type="simple"><named-content content-type="geo-json" specific-use="{&#34;type&#34;:&#34;Point&#34;,&#34;coordinates&#34;:[30.585420,-17.424850]}" id="NCID0EFNEK" xlink:type="simple">17.42485°S, 30.58542°E</named-content></named-content>; 30 Jun. 2016; A. Chakona, W. Kadye and T. Bere; SAIAB 236631; genseq-1 <abbrev xmlns:xlink="http://www.w3.org/1999/xlink" xlink:title="cytochrome c oxidase subunit I" id="ABBRID0EKNEK" xlink:type="simple">COI</abbrev><ext-link xmlns:xlink="http://www.w3.org/1999/xlink" xlink:href="PP156890" ext-link-type="gen" xlink:type="simple">PP156890</ext-link>. <bold><italic>Paratypes</italic>.</bold> Zimbabwe • 5 ♀, stored in 70% ethanol, 36.5–45.5 mm <abbrev xmlns:xlink="http://www.w3.org/1999/xlink" xlink:title="standard length" id="ABBRID0EXNEK" xlink:type="simple">SL</abbrev>; near bridge on the road to Mutorashanga, Mukwadzi River, Manyame River sub-catchment, middle Zambezi River system, Mashonaland West Province, <named-content xmlns:xlink="http://www.w3.org/1999/xlink" content-type="dwc:verbatimCoordinates" xlink:type="simple"><named-content content-type="geo-json" specific-use="{&#34;type&#34;:&#34;Point&#34;,&#34;coordinates&#34;:[30.585420,-17.424850]}" id="NCID0E5NEK" xlink:type="simple">17.42485°S, 30.58542°E</named-content></named-content>; 30 Jun. 2016; A. Chakona, W. Kadye and T. Bere; SAIAB 211346; genseq-2 <abbrev xmlns:xlink="http://www.w3.org/1999/xlink" xlink:title="cytochrome c oxidase subunit I" id="ABBRID0EDOEK" xlink:type="simple">COI</abbrev><ext-link xmlns:xlink="http://www.w3.org/1999/xlink" xlink:href="PP156891" ext-link-type="gen" xlink:type="simple">PP156891</ext-link> to <ext-link xmlns:xlink="http://www.w3.org/1999/xlink" xlink:href="PP156895" ext-link-type="gen" xlink:type="simple">PP156895</ext-link>. Zimbabwe • 6 ♀, 35.5–45.1 mm <abbrev xmlns:xlink="http://www.w3.org/1999/xlink" xlink:title="standard length" id="ABBRID0EROEK" xlink:type="simple">SL</abbrev>, 7 ♂, 36.5–48.9 mm <abbrev xmlns:xlink="http://www.w3.org/1999/xlink" xlink:title="standard length" id="ABBRID0EVOEK" xlink:type="simple">SL</abbrev>, stored in 70% ethanol; near bridge on the road to Mutorashanga, Mukwadzi River, Manyame River system, middle Zambezi Basin, Mashonaland West Province, <named-content xmlns:xlink="http://www.w3.org/1999/xlink" content-type="dwc:verbatimCoordinates" xlink:type="simple"><named-content content-type="geo-json" specific-use="{&#34;type&#34;:&#34;Point&#34;,&#34;coordinates&#34;:[30.584530,-17.424440]}" id="NCID0E3OEK" xlink:type="simple">17.42444°S, 30.58453°E</named-content></named-content>; 11 Apr. 2019; A. Chakona, W. Kadye and T. Bere; SAIAB 211349.</p><fig id="F9" position="float" orientation="portrait"><object-id xmlns:xlink="http://www.w3.org/1999/xlink" content-type="doi" xlink:type="simple">10.3897/zookeys.1197.114679.figure9</object-id><object-id xmlns:xlink="http://www.w3.org/1999/xlink" content-type="arpha" xlink:type="simple">C628EEA6-CC11-5334-8D29-8A78F08D43A3</object-id><label>Figure 9.</label><caption><p>Holotype of <italic><tp:taxon-name><tp:taxon-name-part taxon-name-part-type="genus" reg="Chiloglanis">Chiloglanis</tp:taxon-name-part><tp:taxon-name-part taxon-name-part-type="species" reg="carnatus">carnatus</tp:taxon-name-part></tp:taxon-name></italic> sp. nov., SAIAB 236631 male (<bold>A–E</bold>) and female paratype specimen SAIAB 211346 (<bold>F–K</bold>). Scale bars: 1 cm.</p></caption><graphic xmlns:xlink="http://www.w3.org/1999/xlink" xlink:href="zookeys-1197-057_article-114679__-g009.jpg" position="float" orientation="portrait" xlink:type="simple" id="oo_1019935.jpg"><uri content-type="original_file" xlink:type="simple">https://binary.pensoft.net/fig/1019935</uri></graphic></fig></tp:treatment-sec><tp:treatment-sec sec-type="diagnosis" id="SECID0E4PEK"><title>Diagnosis.</title><p><italic><tp:taxon-name><tp:taxon-name-part taxon-name-part-type="genus" reg="Chiloglanis">Chiloglanis</tp:taxon-name-part><tp:taxon-name-part taxon-name-part-type="species" reg="carnatus">carnatus</tp:taxon-name-part></tp:taxon-name></italic> sp. nov. is readily distinguished from its congeners in southern Africa (i.e. <italic><tp:taxon-name><tp:taxon-name-part taxon-name-part-type="genus" reg="Chiloglanis">C.</tp:taxon-name-part><tp:taxon-name-part taxon-name-part-type="species" reg="anoterus">anoterus</tp:taxon-name-part></tp:taxon-name></italic>, <italic><tp:taxon-name><tp:taxon-name-part taxon-name-part-type="genus" reg="Chiloglanis">C.</tp:taxon-name-part><tp:taxon-name-part taxon-name-part-type="species" reg="bifurcus">bifurcus</tp:taxon-name-part></tp:taxon-name></italic>, <italic><tp:taxon-name><tp:taxon-name-part taxon-name-part-type="genus" reg="Chiloglanis">C.</tp:taxon-name-part><tp:taxon-name-part taxon-name-part-type="species" reg="emarginatus">emarginatus</tp:taxon-name-part></tp:taxon-name></italic>, <italic><tp:taxon-name><tp:taxon-name-part taxon-name-part-type="genus" reg="Chiloglanis">C.</tp:taxon-name-part><tp:taxon-name-part taxon-name-part-type="species" reg="fasciatus">fasciatus</tp:taxon-name-part></tp:taxon-name></italic>, <italic><tp:taxon-name><tp:taxon-name-part taxon-name-part-type="genus" reg="Chiloglanis">C.</tp:taxon-name-part><tp:taxon-name-part taxon-name-part-type="species" reg="paratus">paratus</tp:taxon-name-part></tp:taxon-name></italic>, <italic><tp:taxon-name><tp:taxon-name-part taxon-name-part-type="genus" reg="Chiloglanis">C.</tp:taxon-name-part><tp:taxon-name-part taxon-name-part-type="species" reg="pretoriae">pretoriae</tp:taxon-name-part></tp:taxon-name></italic> and <italic><tp:taxon-name><tp:taxon-name-part taxon-name-part-type="genus" reg="Chiloglanis">C.</tp:taxon-name-part><tp:taxon-name-part taxon-name-part-type="species" reg="swierstrai">swierstrai</tp:taxon-name-part></tp:taxon-name></italic>) by the presence of a dorsal fin that has a basal portion covered by a fleshy skin, a character which is absent in the other species. <italic><tp:taxon-name><tp:taxon-name-part taxon-name-part-type="genus" reg="Chiloglanis">Chiloglanis</tp:taxon-name-part><tp:taxon-name-part taxon-name-part-type="species" reg="carnatus">carnatus</tp:taxon-name-part></tp:taxon-name></italic> possesses ten closely packed mandibular teeth, that further distinguishes it from <italic><tp:taxon-name><tp:taxon-name-part taxon-name-part-type="genus" reg="Chiloglanis">C.</tp:taxon-name-part><tp:taxon-name-part taxon-name-part-type="species" reg="fasciatus">fasciatus</tp:taxon-name-part></tp:taxon-name></italic> that has eight closely packed mandibular teeth; <italic><tp:taxon-name><tp:taxon-name-part taxon-name-part-type="genus" reg="Chiloglanis">C.</tp:taxon-name-part><tp:taxon-name-part taxon-name-part-type="species" reg="bifurcus">bifurcus</tp:taxon-name-part></tp:taxon-name></italic> and <italic><tp:taxon-name><tp:taxon-name-part taxon-name-part-type="genus" reg="Chiloglanis">C.</tp:taxon-name-part><tp:taxon-name-part taxon-name-part-type="species" reg="emarginatus">emarginatus</tp:taxon-name-part></tp:taxon-name></italic> that have eight widely spaced mandibular teeth; <italic><tp:taxon-name><tp:taxon-name-part taxon-name-part-type="genus" reg="Chiloglanis">C.</tp:taxon-name-part><tp:taxon-name-part taxon-name-part-type="species" reg="anoterus">anoterus</tp:taxon-name-part></tp:taxon-name></italic>, <italic><tp:taxon-name><tp:taxon-name-part taxon-name-part-type="genus" reg="Chiloglanis">C.</tp:taxon-name-part><tp:taxon-name-part taxon-name-part-type="species" reg="paratus">paratus</tp:taxon-name-part></tp:taxon-name></italic>, and <italic><tp:taxon-name><tp:taxon-name-part taxon-name-part-type="genus" reg="Chiloglanis">C.</tp:taxon-name-part><tp:taxon-name-part taxon-name-part-type="species" reg="pretoriae">pretoriae</tp:taxon-name-part></tp:taxon-name></italic> that have 12 closely packed mandibular teeth; and <italic><tp:taxon-name><tp:taxon-name-part taxon-name-part-type="genus" reg="Chiloglanis">C.</tp:taxon-name-part><tp:taxon-name-part taxon-name-part-type="species" reg="swierstrai">swierstrai</tp:taxon-name-part></tp:taxon-name></italic> that has 14 closely packed mandibular teeth. <italic><tp:taxon-name><tp:taxon-name-part taxon-name-part-type="genus" reg="Chiloglanis">Chiloglanis</tp:taxon-name-part><tp:taxon-name-part taxon-name-part-type="species" reg="carnatus">carnatus</tp:taxon-name-part></tp:taxon-name></italic> possesses a deeply forked caudal fin that readily separates it from <italic><tp:taxon-name><tp:taxon-name-part taxon-name-part-type="genus" reg="Chiloglanis">C.</tp:taxon-name-part><tp:taxon-name-part taxon-name-part-type="species" reg="pretoriae">pretoriae</tp:taxon-name-part></tp:taxon-name></italic> and <italic><tp:taxon-name><tp:taxon-name-part taxon-name-part-type="genus" reg="Chiloglanis">C.</tp:taxon-name-part><tp:taxon-name-part taxon-name-part-type="species" reg="emarginatus">emarginatus</tp:taxon-name-part></tp:taxon-name></italic> that have emarginate caudal fins, and from <italic><tp:taxon-name><tp:taxon-name-part taxon-name-part-type="genus" reg="Chiloglanis">C.</tp:taxon-name-part><tp:taxon-name-part taxon-name-part-type="species" reg="anoterus">anoterus</tp:taxon-name-part></tp:taxon-name></italic> that has a caudal fin with extended median rays in males and emarginate in females. <italic><tp:taxon-name><tp:taxon-name-part taxon-name-part-type="genus" reg="Chiloglanis">Chiloglanis</tp:taxon-name-part><tp:taxon-name-part taxon-name-part-type="species" reg="carnatus">carnatus</tp:taxon-name-part></tp:taxon-name></italic> possesses a caudal fin with an upper lobe that is shorter than the lower lobe. This distinguishes it from <italic><tp:taxon-name><tp:taxon-name-part taxon-name-part-type="genus" reg="Chiloglanis">C.</tp:taxon-name-part><tp:taxon-name-part taxon-name-part-type="species" reg="bifurcus">bifurcus</tp:taxon-name-part></tp:taxon-name></italic> that has a caudal fin with an upper lobe that is longer than the lower lobe. <italic><tp:taxon-name><tp:taxon-name-part taxon-name-part-type="genus" reg="Chiloglanis">Chiloglanis</tp:taxon-name-part><tp:taxon-name-part taxon-name-part-type="species" reg="carnatus">carnatus</tp:taxon-name-part></tp:taxon-name></italic> has an oral disc with a well-developed mid-ventral cleft that distinguishes it from <italic><tp:taxon-name><tp:taxon-name-part taxon-name-part-type="genus" reg="Chiloglanis">C.</tp:taxon-name-part><tp:taxon-name-part taxon-name-part-type="species" reg="swierstrai">swierstrai</tp:taxon-name-part></tp:taxon-name></italic> that possesses an oral disc without a mid-ventral cleft. <italic><tp:taxon-name><tp:taxon-name-part taxon-name-part-type="genus" reg="Chiloglanis">Chiloglanis</tp:taxon-name-part><tp:taxon-name-part taxon-name-part-type="species" reg="carnatus">carnatus</tp:taxon-name-part></tp:taxon-name></italic> possesses a smooth skin with a few tubercles occasionally found on the head that separates it from <italic><tp:taxon-name><tp:taxon-name-part taxon-name-part-type="genus" reg="Chiloglanis">C.</tp:taxon-name-part><tp:taxon-name-part taxon-name-part-type="species" reg="fasciatus">fasciatus</tp:taxon-name-part></tp:taxon-name></italic> that has its entire dorsal and lateral body surfaces mostly covered by small tubercles. <italic><tp:taxon-name><tp:taxon-name-part taxon-name-part-type="genus" reg="Chiloglanis">Chiloglanis</tp:taxon-name-part><tp:taxon-name-part taxon-name-part-type="species" reg="carnatus">carnatus</tp:taxon-name-part></tp:taxon-name></italic> has a dorsal spine with crenate anterior and posterior margins that distinguish it from <italic><tp:taxon-name><tp:taxon-name-part taxon-name-part-type="genus" reg="Chiloglanis">C.</tp:taxon-name-part><tp:taxon-name-part taxon-name-part-type="species" reg="paratus">paratus</tp:taxon-name-part></tp:taxon-name></italic> that has a dorsal spine with a serrated posterior margin.</p></tp:treatment-sec><tp:treatment-sec sec-type="description" id="SECID0EXZEK"><title>Description.</title><p>Morphometric proportions and meristics are summarised in Table <xref ref-type="table" rid="T7">7</xref>. Holotype meristic counts are given in parentheses.</p><p><bold><italic>Body shape</italic>.</bold> Anterior portion of body slightly compressed dorsally, becoming laterally compressed from pelvic fin insertion to caudal peduncle. Body greatest depth at dorsal-fin insertion. Pre-dorsal profile convex, sharply slopping from snout to posterior nostril, gently from nostril to dorsal-fin origin. Post-dorsal profile about straight from dorsal-fin base to adipose-fin origin, becoming gently concave from adipose-fin origin to caudal fin. Ventral profile gently convex from region just posterior to oral disc to anal-fin origin, becoming gently concave from anal-fin origin to caudal fin.</p><p><bold><italic>Head</italic>.</bold> slightly depressed dorsally. Oval eye dorsally positioned, ~ 1/2 distance between snout and gill opening. Interorbital distance greater than distance between nostrils. Anterior and posterior nostrils closer to the eye than snout. Distance between anterior nostrils slightly greater than distance between posterior nostrils. Posterior nostril medially positioned relative to orbit. Anterior nostril with posterior flap; posterior nostril with anterior flap. Occipital-nuchal shield not visible through skin. Gill opening above pectoral fin insertion.</p><p><bold><italic>Oral disc</italic>.</bold> Mouth inferior; large upper and lower lips combined to form oral disc (see Fig. <xref ref-type="fig" rid="F9">9E, K</xref>). Oral disc width greater than length. Upper and lower lips with pronounced roundish papillae, largest papillae concentrated around mid-ventral cleft of lower lip. Three pairs of barbels. Maxillary barbel unbranched, originating from lateral region of oral disc, extending to posterior region of oral disc. Lateral mandibular barbel longer than medial mandibular barbel, both incorporated into lower lip. Shallow cavity above lower lip.</p><p><bold><italic><tp:taxon-name><tp:taxon-name-part taxon-name-part-type="genus" reg="Dentation">Dentation</tp:taxon-name-part></tp:taxon-name></italic>.</bold> Pre-maxillary teeth arranged in three or four rows; variable number of teeth (43–69). Up to 5+5 closely packed mandibular teeth; central teeth projecting higher than outer teeth forming a gentle arc; replacement tooth row emerges anteriorly to the functional row.</p><p><bold><italic>Fins</italic>.</bold> Dorsal-fin ray count 5–7 (6), originating in anterior 1/3 of body, posterior to pectoral-fin origin. Dorsal fin basal portion covered by a fleshy skin prominent in large adult males and females with ~ ¾ of the dorsal spine and the first two rays also covered by fleshy skin (Fig. <xref ref-type="fig" rid="F10">10</xref>). Dorsal spine length ~ 80% of longest dorsal fin ray length. Dorsal spine with dentate anterior and posterior margins. Pectoral-fin ray count 6–8 (8), origin anterior to gill opening; pectoral spine anterior margin smooth; dentate posterior margin; pectoral spine length ~ 80% of pectoral fin length. Adipose fin origin preceded by anterior tissue flange; rounded (Fig. <xref ref-type="fig" rid="F10">10</xref>). Caudal fin forked, lower lobe longer than upper lobe. Anal-fin ray count 12 or 13 (13), origin posterior to origin of adipose fin; terminating just before end of adipose-fin; rounded. Pelvic-fin ray count 6 or 7 (7), origin posterior to midpoint between end of dorsal-fin and adipose-fin origin; rounded.</p><fig id="F10" position="float" orientation="portrait"><object-id xmlns:xlink="http://www.w3.org/1999/xlink" content-type="doi" xlink:type="simple">10.3897/zookeys.1197.114679.figure10</object-id><object-id xmlns:xlink="http://www.w3.org/1999/xlink" content-type="arpha" xlink:type="simple">589EB129-2F41-58D7-8EB5-8380D2C708C2</object-id><label>Figure 10.</label><caption><p>Comparison of the dorsal and adipose fins of <italic><tp:taxon-name><tp:taxon-name-part taxon-name-part-type="genus" reg="Chiloglanis">Chiloglanis</tp:taxon-name-part><tp:taxon-name-part taxon-name-part-type="species" reg="carnatus">carnatus</tp:taxon-name-part></tp:taxon-name></italic> sp. nov. and the type specimens of the valid southern African species <bold>A</bold><italic><tp:taxon-name><tp:taxon-name-part taxon-name-part-type="genus" reg="Chiloglanis">Chiloglanis</tp:taxon-name-part><tp:taxon-name-part taxon-name-part-type="species" reg="carnatus">carnatus</tp:taxon-name-part></tp:taxon-name></italic> sp. nov. (SAIAB 236631) specimens have an extended dermal tissue covering the base of the dorsal fin that distinguishes them from <bold>B</bold><italic><tp:taxon-name><tp:taxon-name-part taxon-name-part-type="genus" reg="Chiloglanis">C.</tp:taxon-name-part><tp:taxon-name-part taxon-name-part-type="species" reg="swierstrai">swierstrai</tp:taxon-name-part></tp:taxon-name></italic> (SAIAB 186247) <bold>C</bold><italic><tp:taxon-name><tp:taxon-name-part taxon-name-part-type="genus" reg="Chiloglanis">C.</tp:taxon-name-part><tp:taxon-name-part taxon-name-part-type="species" reg="bifurcus">bifurcus</tp:taxon-name-part></tp:taxon-name></italic> (SAIAB 120160) <bold>D</bold><italic><tp:taxon-name><tp:taxon-name-part taxon-name-part-type="genus" reg="Chiloglanis">C.</tp:taxon-name-part><tp:taxon-name-part taxon-name-part-type="species" reg="emarginatus">emarginatus</tp:taxon-name-part></tp:taxon-name></italic> (SAIAB 120117) <bold>E</bold><italic><tp:taxon-name><tp:taxon-name-part taxon-name-part-type="genus" reg="Chiloglanis">C.</tp:taxon-name-part><tp:taxon-name-part taxon-name-part-type="species" reg="fasciatus">fasciatus</tp:taxon-name-part></tp:taxon-name></italic> (SAIAB 204928) <bold>F</bold><italic><tp:taxon-name><tp:taxon-name-part taxon-name-part-type="genus" reg="Chiloglanis">C.</tp:taxon-name-part><tp:taxon-name-part taxon-name-part-type="species" reg="paratus">paratus</tp:taxon-name-part></tp:taxon-name></italic> (SAIAB 186248) <bold>G</bold><italic><tp:taxon-name><tp:taxon-name-part taxon-name-part-type="genus" reg="Chiloglanis">C.</tp:taxon-name-part><tp:taxon-name-part taxon-name-part-type="species" reg="pretoriae">pretoriae</tp:taxon-name-part></tp:taxon-name></italic> (SAIAB 30011) <bold>H</bold><italic><tp:taxon-name><tp:taxon-name-part taxon-name-part-type="genus" reg="Chiloglanis">C.</tp:taxon-name-part><tp:taxon-name-part taxon-name-part-type="species" reg="anoterus">anoterus</tp:taxon-name-part></tp:taxon-name></italic> (SAIAB 186246). Scale bars: 1 cm.</p></caption><graphic xmlns:xlink="http://www.w3.org/1999/xlink" xlink:href="zookeys-1197-057_article-114679__-g010.jpg" position="float" orientation="portrait" xlink:type="simple" id="oo_1019936.jpg"><uri content-type="original_file" xlink:type="simple">https://binary.pensoft.net/fig/1019936</uri></graphic></fig><p><bold><italic>Skin</italic>.</bold> Skin smooth with occasional tubercles present, concentrated on dorsal and lateral surface of head. Lateral line complete; originating anterior to dorsal fin at same horizontal level of orbit and sloping ventrally until it lies mid-laterally along body.</p><p><bold><italic>Sexual dimorphism</italic>.</bold> Urogenital opening situated adjacent to origin of anal fin. Urogenital papillae sexually dimorphic; elongated in males; reduced and separated from anus by shallow invagination in females.</p><p><bold><italic>Colouration</italic>.</bold> Overall body background colouration brown with yellowish ventral surface. Anterior portion of body dark brown becoming paler towards posterior. Small dark melanophores scattered across entire dorsal and lateral sides. Six yellowish brown blotches on lateral surface of body; two vertically arranged posterior to end of adipose fin; one above origin of anal fin; two above pelvic fin origin; and one below dorsal fin origin. Basal 1/3 of fins pale to dark brown with medium and posterior portion of fins gradually becoming translucent. Dark blotch cuts vertically across caudal peduncle lobes.</p><p><bold><italic>Vertebral counts</italic>.</bold> Total vertebrae 29 or 30 (29), abdominal vertebrae 11–13 (12), caudal vertebrae 16–18 (17).</p></tp:treatment-sec><tp:treatment-sec sec-type="etymology" id="SECID0ERAFK"><title>Etymology.</title><p>The specific epithet <italic><tp:taxon-name><tp:taxon-name-part taxon-name-part-type="genus" reg="Chiloglanis"/><tp:taxon-name-part taxon-name-part-type="species" reg="carnatus">carnatus</tp:taxon-name-part></tp:taxon-name></italic> means fleshy, referring to the dermal tissue covering the base of the dorsal fin of some of the larger specimens of this species and the general robust body structure of this species compared to its regional congeners.</p></tp:treatment-sec><tp:treatment-sec sec-type="distribution" id="SECID0EBBFK"><title>Distribution.</title><p><italic><tp:taxon-name><tp:taxon-name-part taxon-name-part-type="genus" reg="Chiloglanis">Chiloglanis</tp:taxon-name-part><tp:taxon-name-part taxon-name-part-type="species" reg="carnatus">carnatus</tp:taxon-name-part></tp:taxon-name></italic> was collected from two sites in the Mukwadzi River near the bridge on the Mutorashanga Road. The Mukwadzi River is a perennial river that originates from wetlands (dambos) on the eastern side of the Great Dyke. This river flows in a north-western direction cutting through the Great Dyke before it joins the Manyame River. The Great Dyke is a major intrusion of mafic and ultramafic rocks that have vast ore deposits, including gold, silver, chromium, platinum, nickel, and asbestos. The rich mineral deposits have resulted in the establishment of many mines along the Great Dyke. The sites where <italic><tp:taxon-name><tp:taxon-name-part taxon-name-part-type="genus" reg="Chiloglanis">C.</tp:taxon-name-part><tp:taxon-name-part taxon-name-part-type="species" reg="carnatus">carnatus</tp:taxon-name-part></tp:taxon-name></italic> was collected were in a communal area surrounded by rural communities on the western slope of the Great Dyke. The substratum at the sites was composed of bedrock, cobbles and gravel, and the riparian vegetation was dominated by <italic><tp:taxon-name><tp:taxon-name-part taxon-name-part-type="genus" reg="Syzygium">Syzygium</tp:taxon-name-part></tp:taxon-name></italic> Gaertner, 1788 and <italic><tp:taxon-name><tp:taxon-name-part taxon-name-part-type="genus" reg="Phragmites">Phragmites</tp:taxon-name-part></tp:taxon-name></italic> Adanson, 1763. At these sites <italic><tp:taxon-name><tp:taxon-name-part taxon-name-part-type="genus" reg="Chiloglanis">C.</tp:taxon-name-part><tp:taxon-name-part taxon-name-part-type="species" reg="carnatus">carnatus</tp:taxon-name-part></tp:taxon-name></italic> co-occurred with native fish species that include <italic><tp:taxon-name><tp:taxon-name-part taxon-name-part-type="genus" reg="Labeo">Labeo</tp:taxon-name-part><tp:taxon-name-part taxon-name-part-type="species" reg="cylindricus">cylindricus</tp:taxon-name-part></tp:taxon-name></italic> Peters, 1852, <italic><tp:taxon-name><tp:taxon-name-part taxon-name-part-type="genus" reg="Opsaridium">Opsaridium</tp:taxon-name-part><tp:taxon-name-part taxon-name-part-type="species" reg="zambezense">zambezense</tp:taxon-name-part></tp:taxon-name></italic> (Peters, 1852), <italic><tp:taxon-name><tp:taxon-name-part taxon-name-part-type="genus" reg="Enteromius">Enteromius</tp:taxon-name-part><tp:taxon-name-part taxon-name-part-type="species" reg="trimaculatus">trimaculatus</tp:taxon-name-part></tp:taxon-name></italic> (Peters, 1852), <italic><tp:taxon-name><tp:taxon-name-part taxon-name-part-type="genus" reg="Tilapia">Tilapia</tp:taxon-name-part><tp:taxon-name-part taxon-name-part-type="species" reg="sparrmanii">sparrmanii</tp:taxon-name-part></tp:taxon-name></italic> Smith, 1840, <italic><tp:taxon-name><tp:taxon-name-part taxon-name-part-type="genus" reg="Clarias">Clarias</tp:taxon-name-part><tp:taxon-name-part taxon-name-part-type="species" reg="gariepinus">gariepinus</tp:taxon-name-part></tp:taxon-name></italic> (Burchell, 1822), and <italic><tp:taxon-name><tp:taxon-name-part taxon-name-part-type="genus" reg="Labeobarbus">Labeobarbus</tp:taxon-name-part><tp:taxon-name-part taxon-name-part-type="species" reg="marequensis">marequensis</tp:taxon-name-part></tp:taxon-name></italic> (Smith, 1841) as well as the non-native species <italic><tp:taxon-name><tp:taxon-name-part taxon-name-part-type="genus" reg="Serranochromis">Serranochromis</tp:taxon-name-part><tp:taxon-name-part taxon-name-part-type="species" reg="jallae">jallae</tp:taxon-name-part></tp:taxon-name></italic> (Boulenger, 1896) and <italic><tp:taxon-name><tp:taxon-name-part taxon-name-part-type="genus" reg="Micropterus">Micropterus</tp:taxon-name-part><tp:taxon-name-part taxon-name-part-type="species" reg="salmoides">salmoides</tp:taxon-name-part></tp:taxon-name></italic> (Lacepède, 1802).</p></tp:treatment-sec><tp:treatment-sec><!--Section generated to contain objects referenced in tp:taxon-treatment.--><table-wrap id="T7" position="float" orientation="portrait"><label>Table 7.</label><caption><p>Summary of morphological characters for <italic><tp:taxon-name><tp:taxon-name-part taxon-name-part-type="genus" reg="Chiloglanis">Chiloglanis</tp:taxon-name-part><tp:taxon-name-part taxon-name-part-type="species" reg="carnatus">carnatus</tp:taxon-name-part></tp:taxon-name></italic> sp. nov. All values except standard length (<abbrev xmlns:xlink="http://www.w3.org/1999/xlink" xlink:title="standard length" id="ABBRID0EGICK" xlink:type="simple">SL</abbrev>) and Head length (<abbrev xmlns:xlink="http://www.w3.org/1999/xlink" xlink:title="head length" id="ABBRID0EKICK" xlink:type="simple">HL</abbrev>) are given as percentages of the <abbrev xmlns:xlink="http://www.w3.org/1999/xlink" xlink:title="head length" id="ABBRID0EOICK" xlink:type="simple">HL</abbrev> or <abbrev xmlns:xlink="http://www.w3.org/1999/xlink" xlink:title="standard length" id="ABBRID0ESICK" xlink:type="simple">SL</abbrev>.</p></caption><table id="TID0E5EGK" rules="all"><tbody><tr><th rowspan="2" colspan="1"/><th rowspan="1" colspan="1">Holotype</th><th rowspan="1" colspan="4">Paratypes</th></tr><tr><th rowspan="1" colspan="1">Male</th><th rowspan="1" colspan="2">Males</th><th rowspan="1" colspan="2">Females</th></tr><tr><th rowspan="1" colspan="2">Number of specimens</th><th rowspan="1" colspan="2">7</th><th rowspan="1" colspan="2">11</th></tr><tr><th rowspan="1" colspan="2"/><th rowspan="1" colspan="1">Range</th><th rowspan="1" colspan="1">Mean</th><th rowspan="1" colspan="1">Range</th><th rowspan="1" colspan="1">Mean</th></tr><tr><td rowspan="1" colspan="1">Total length</td><td rowspan="1" colspan="1">58.2</td><td rowspan="1" colspan="1">45.3–62.2</td><td rowspan="1" colspan="1">49.8</td><td rowspan="1" colspan="1">45.3–56.1</td><td rowspan="1" colspan="1">52.2</td></tr><tr><td rowspan="1" colspan="1">Standard length</td><td rowspan="1" colspan="1">46.8</td><td rowspan="1" colspan="1">36.5–48.9</td><td rowspan="1" colspan="1">39.6</td><td rowspan="1" colspan="1">35.5–45.5</td><td rowspan="1" colspan="1">41.8</td></tr><tr><td rowspan="1" colspan="1">Head length</td><td rowspan="1" colspan="1">14.3</td><td rowspan="1" colspan="1">12.1–15.1</td><td rowspan="1" colspan="1">13.0</td><td rowspan="1" colspan="1">12.3–15.6</td><td rowspan="1" colspan="1">13.5</td></tr><tr><td rowspan="1" colspan="6">% Standard length</td></tr><tr><td rowspan="1" colspan="1">Pre-pectoral length</td><td rowspan="1" colspan="1">28.1</td><td rowspan="1" colspan="1">26.9–30.0</td><td rowspan="1" colspan="1">28.9</td><td rowspan="1" colspan="1">27.1–29.1</td><td rowspan="1" colspan="1">28.3</td></tr><tr><td rowspan="1" colspan="1">Pre-dorsal length</td><td rowspan="1" colspan="1">40.2</td><td rowspan="1" colspan="1">40.0–42.6</td><td rowspan="1" colspan="1">41.6</td><td rowspan="1" colspan="1">39.9–43.7</td><td rowspan="1" colspan="1">41.3</td></tr><tr><td rowspan="1" colspan="1">Pre-pelvic length</td><td rowspan="1" colspan="1">58.4</td><td rowspan="1" colspan="1">56.0–58.8</td><td rowspan="1" colspan="1">57.8</td><td rowspan="1" colspan="1">56.9–59.3</td><td rowspan="1" colspan="1">57.9</td></tr><tr><td rowspan="1" colspan="1">Pre-anal length</td><td rowspan="1" colspan="1">71.1</td><td rowspan="1" colspan="1">67.6–70.8</td><td rowspan="1" colspan="1">69.1</td><td rowspan="1" colspan="1">67.9–73.3</td><td rowspan="1" colspan="1">70.6</td></tr><tr><td rowspan="1" colspan="1">Dorsal fin to adipose fin length</td><td rowspan="1" colspan="1">20.9</td><td rowspan="1" colspan="1">18.4–22.2</td><td rowspan="1" colspan="1">20.6</td><td rowspan="1" colspan="1">18.2–22.6</td><td rowspan="1" colspan="1">20.6</td></tr><tr><td rowspan="1" colspan="1">Pectoral-spine length</td><td rowspan="1" colspan="1">18.6</td><td rowspan="1" colspan="1">15.6–19.8</td><td rowspan="1" colspan="1">17.7</td><td rowspan="1" colspan="1">15.0–18.6</td><td rowspan="1" colspan="1">16.5</td></tr><tr><td rowspan="1" colspan="1">Pectoral-fin length</td><td rowspan="1" colspan="1">20.9</td><td rowspan="1" colspan="1">20.9–23.6</td><td rowspan="1" colspan="1">22.4</td><td rowspan="1" colspan="1">19.3–22.2</td><td rowspan="1" colspan="1">20.9</td></tr><tr><td rowspan="1" colspan="1">Width at pectoral-fin insertion</td><td rowspan="1" colspan="1">23.8</td><td rowspan="1" colspan="1">23.3–25.2</td><td rowspan="1" colspan="1">24.3</td><td rowspan="1" colspan="1">23.0–25.3</td><td rowspan="1" colspan="1">24.3</td></tr><tr><td rowspan="1" colspan="1">Pelvic-fin length</td><td rowspan="1" colspan="1">12.2</td><td rowspan="1" colspan="1">13.3–14.2</td><td rowspan="1" colspan="1">13.7</td><td rowspan="1" colspan="1">10.8–14.1</td><td rowspan="1" colspan="1">12.3</td></tr><tr><td rowspan="1" colspan="1">Pelvic-fin interspace</td><td rowspan="1" colspan="1">4.6</td><td rowspan="1" colspan="1">3.3–4.6</td><td rowspan="1" colspan="1">4.0</td><td rowspan="1" colspan="1">3.0–5.1</td><td rowspan="1" colspan="1">3.9</td></tr><tr><td rowspan="1" colspan="1">Body depth at dorsal-fin insertion</td><td rowspan="1" colspan="1">18.9</td><td rowspan="1" colspan="1">15.5–20.7</td><td rowspan="1" colspan="1">18.0</td><td rowspan="1" colspan="1">16.2–20.1</td><td rowspan="1" colspan="1">17.8</td></tr><tr><td rowspan="1" colspan="1">Body depth at anus</td><td rowspan="1" colspan="1">17.6</td><td rowspan="1" colspan="1">15.3–16.9</td><td rowspan="1" colspan="1">15.8</td><td rowspan="1" colspan="1">13.9–17.0</td><td rowspan="1" colspan="1">15.9</td></tr><tr><td rowspan="1" colspan="1">Dorsal-spine length</td><td rowspan="1" colspan="1">15.7</td><td rowspan="1" colspan="1">13.6–18.0</td><td rowspan="1" colspan="1">16.1</td><td rowspan="1" colspan="1">13.2–17.7</td><td rowspan="1" colspan="1">15.9</td></tr><tr><td rowspan="1" colspan="1">Dorsal-fin length along longest ray</td><td rowspan="1" colspan="1">17.9</td><td rowspan="1" colspan="1">15.2–20.7</td><td rowspan="1" colspan="1">18.5</td><td rowspan="1" colspan="1">16.2–20.0</td><td rowspan="1" colspan="1">17.4</td></tr><tr><td rowspan="1" colspan="1">Dorsal-fin base length</td><td rowspan="1" colspan="1">11.0</td><td rowspan="1" colspan="1">12.1–14.1</td><td rowspan="1" colspan="1">13.1</td><td rowspan="1" colspan="1">10.7–13.8</td><td rowspan="1" colspan="1">12.3</td></tr><tr><td rowspan="1" colspan="1">Adipose fin to caudal peduncle length</td><td rowspan="1" colspan="1">13.5</td><td rowspan="1" colspan="1">12.9–17.0</td><td rowspan="1" colspan="1">15.0</td><td rowspan="1" colspan="1">10.3–16.4</td><td rowspan="1" colspan="1">13.8</td></tr><tr><td rowspan="1" colspan="1">Adipose-fin base length</td><td rowspan="1" colspan="1">22.3</td><td rowspan="1" colspan="1">17.0–22.0</td><td rowspan="1" colspan="1">19.6</td><td rowspan="1" colspan="1">17.2–23.3</td><td rowspan="1" colspan="1">19.8</td></tr><tr><td rowspan="1" colspan="1">Adipose-fin height</td><td rowspan="1" colspan="1">5.1</td><td rowspan="1" colspan="1">4.1–6.1</td><td rowspan="1" colspan="1">5.2</td><td rowspan="1" colspan="1">4.2–6.8</td><td rowspan="1" colspan="1">5.3</td></tr><tr><td rowspan="1" colspan="1">Anal-fin length along longest ray</td><td rowspan="1" colspan="1">14.2</td><td rowspan="1" colspan="1">13.1–17.2</td><td rowspan="1" colspan="1">15.7</td><td rowspan="1" colspan="1">11.7–17.9</td><td rowspan="1" colspan="1">13.4</td></tr><tr><td rowspan="1" colspan="1">Anal-fin base length</td><td rowspan="1" colspan="1">12.1</td><td rowspan="1" colspan="1">11.8–15.3</td><td rowspan="1" colspan="1">13.2</td><td rowspan="1" colspan="1">11.1–13.4</td><td rowspan="1" colspan="1">12.5</td></tr><tr><td rowspan="1" colspan="1">Caudal peduncle depth</td><td rowspan="1" colspan="1">12.2</td><td rowspan="1" colspan="1">11.3–13.2</td><td rowspan="1" colspan="1">12.1</td><td rowspan="1" colspan="1">11.4–13.1</td><td rowspan="1" colspan="1">12.1</td></tr><tr><td rowspan="1" colspan="1">Caudal peduncle length</td><td rowspan="1" colspan="1">16.8</td><td rowspan="1" colspan="1">16.0–19.2</td><td rowspan="1" colspan="1">18.3</td><td rowspan="1" colspan="1">15.9–19.7</td><td rowspan="1" colspan="1">17.5</td></tr><tr><td rowspan="1" colspan="1">Caudal fork length</td><td rowspan="1" colspan="1">12.3</td><td rowspan="1" colspan="1">9.8–14.5</td><td rowspan="1" colspan="1">11.4</td><td rowspan="1" colspan="1">9.2–14.4</td><td rowspan="1" colspan="1">11.7</td></tr><tr><td rowspan="1" colspan="1">Head length</td><td rowspan="1" colspan="1">30.6</td><td rowspan="1" colspan="1">30.9–34.8</td><td rowspan="1" colspan="1">32.9</td><td rowspan="1" colspan="1">30.5–34.9</td><td rowspan="1" colspan="1">32.2</td></tr><tr><td rowspan="1" colspan="6">% Head length</td></tr><tr><td rowspan="1" colspan="1">Head depth</td><td rowspan="1" colspan="1">57.4</td><td rowspan="1" colspan="1">43.9–57.6</td><td rowspan="1" colspan="1">51.2</td><td rowspan="1" colspan="1">48.2–57.3</td><td rowspan="1" colspan="1">51.2</td></tr><tr><td rowspan="1" colspan="1">Eye diameter (vertical axis)</td><td rowspan="1" colspan="1">11.9</td><td rowspan="1" colspan="1">10.6–13.2</td><td rowspan="1" colspan="1">11.7</td><td rowspan="1" colspan="1">9.9–13.8</td><td rowspan="1" colspan="1">11.9</td></tr><tr><td rowspan="1" colspan="1">Eye diameter (horizontal axis)</td><td rowspan="1" colspan="1">15.7</td><td rowspan="1" colspan="1">13.0–16.4</td><td rowspan="1" colspan="1">14.1</td><td rowspan="1" colspan="1">12.9–16.8</td><td rowspan="1" colspan="1">15.0</td></tr><tr><td rowspan="1" colspan="1">Orbital interspace</td><td rowspan="1" colspan="1">25.1</td><td rowspan="1" colspan="1">22.3–28.7</td><td rowspan="1" colspan="1">24.1</td><td rowspan="1" colspan="1">21.5–26.8</td><td rowspan="1" colspan="1">24.5</td></tr><tr><td rowspan="1" colspan="1">Anterior nares interspace</td><td rowspan="1" colspan="1">12.1</td><td rowspan="1" colspan="1">9.5–15.5</td><td rowspan="1" colspan="1">12.1</td><td rowspan="1" colspan="1">10.4–14.6</td><td rowspan="1" colspan="1">12.2</td></tr><tr><td rowspan="1" colspan="1">Posterior nares interspace</td><td rowspan="1" colspan="1">12.6</td><td rowspan="1" colspan="1">11.0–15.5</td><td rowspan="1" colspan="1">13.5</td><td rowspan="1" colspan="1">10.3–15.4</td><td rowspan="1" colspan="1">12.7</td></tr><tr><td rowspan="1" colspan="1">Snout length</td><td rowspan="1" colspan="1">61.1</td><td rowspan="1" colspan="1">54.3–63.8</td><td rowspan="1" colspan="1">58.7</td><td rowspan="1" colspan="1">54.0–66.2</td><td rowspan="1" colspan="1">60.7</td></tr><tr><td rowspan="1" colspan="1">Pre-maxillary tooth-patch length</td><td rowspan="1" colspan="1">9.9</td><td rowspan="1" colspan="1">8.2–11.0</td><td rowspan="1" colspan="1">9.9</td><td rowspan="1" colspan="1">8.8–12.3</td><td rowspan="1" colspan="1">10.4</td></tr><tr><td rowspan="1" colspan="1">Pre-maxillary tooth-patch width</td><td rowspan="1" colspan="1">44.3</td><td rowspan="1" colspan="1">36.8–44.7</td><td rowspan="1" colspan="1">41.1</td><td rowspan="1" colspan="1">38.4–47.9</td><td rowspan="1" colspan="1">42.1</td></tr><tr><td rowspan="1" colspan="1">Mandibular tooth row width</td><td rowspan="1" colspan="1">6.7</td><td rowspan="1" colspan="1">4.6–8.1</td><td rowspan="1" colspan="1">6.4</td><td rowspan="1" colspan="1">5.4–7.1</td><td rowspan="1" colspan="1">6.4</td></tr><tr><td rowspan="1" colspan="1">Maxillary barbel length</td><td rowspan="1" colspan="1">27.6</td><td rowspan="1" colspan="1">20.3–27.2</td><td rowspan="1" colspan="1">25</td><td rowspan="1" colspan="1">22.3–28.8</td><td rowspan="1" colspan="1">25.3</td></tr><tr><td rowspan="1" colspan="1">Upper lip length</td><td rowspan="1" colspan="1">15.1</td><td rowspan="1" colspan="1">11.1–14.5</td><td rowspan="1" colspan="1">13.1</td><td rowspan="1" colspan="1">11.3–16.2</td><td rowspan="1" colspan="1">13.9</td></tr><tr><td rowspan="1" colspan="1">Lower lip length</td><td rowspan="1" colspan="1">23.4</td><td rowspan="1" colspan="1">18.3–25.2</td><td rowspan="1" colspan="1">22.7</td><td rowspan="1" colspan="1">20.7–26.6</td><td rowspan="1" colspan="1">23.8</td></tr><tr><td rowspan="1" colspan="1">Mouth width</td><td rowspan="1" colspan="1">29.2</td><td rowspan="1" colspan="1">25.3–30.8</td><td rowspan="1" colspan="1">27.3</td><td rowspan="1" colspan="1">23.9–33.8</td><td rowspan="1" colspan="1">28.1</td></tr><tr><td rowspan="1" colspan="1">Oral disc width</td><td rowspan="1" colspan="1">62.8</td><td rowspan="1" colspan="1">51.1–62.9</td><td rowspan="1" colspan="1">57.2</td><td rowspan="1" colspan="1">52.9–64.6</td><td rowspan="1" colspan="1">58.2</td></tr><tr><td rowspan="1" colspan="1">Oral disc length</td><td rowspan="1" colspan="1">54.3</td><td rowspan="1" colspan="1">48.6–57.0</td><td rowspan="1" colspan="1">53.1</td><td rowspan="1" colspan="1">50.2–56.4</td><td rowspan="1" colspan="1">53.3</td></tr><tr><td rowspan="1" colspan="1">Postcleithral process to occipital shield</td><td rowspan="1" colspan="1">37.8</td><td rowspan="1" colspan="1">29.5–36.3</td><td rowspan="1" colspan="1">33.1</td><td rowspan="1" colspan="1">32.2–38.3</td><td rowspan="1" colspan="1">35.5</td></tr><tr><td rowspan="1" colspan="1">Length of postcleithral process</td><td rowspan="1" colspan="1">29.6</td><td rowspan="1" colspan="1">23.4–28.9</td><td rowspan="1" colspan="1">25.5</td><td rowspan="1" colspan="1">22.9–27.8</td><td rowspan="1" colspan="1">25.9</td></tr><tr><td rowspan="1" colspan="1">Occipital shield width</td><td rowspan="1" colspan="1">23.6</td><td rowspan="1" colspan="1">14.6–19.5</td><td rowspan="1" colspan="1">16.9</td><td rowspan="1" colspan="1">14.9–24.2</td><td rowspan="1" colspan="1">18.8</td></tr><tr><td rowspan="1" colspan="1">Lower caudal-fin lobe length</td><td rowspan="1" colspan="1">13.4</td><td rowspan="1" colspan="1">9.3–13.0</td><td rowspan="1" colspan="1">10.6</td><td rowspan="1" colspan="1">10.0–12.7</td><td rowspan="1" colspan="1">11.2</td></tr><tr><td rowspan="1" colspan="1">Upper caudal-fin lobe length</td><td rowspan="1" colspan="1">10.8</td><td rowspan="1" colspan="1">8.7–12.1</td><td rowspan="1" colspan="1">9.8</td><td rowspan="1" colspan="1">9.1–11.7</td><td rowspan="1" colspan="1">10.4</td></tr><tr><td rowspan="1" colspan="1">Medial mandibular barbel length</td><td rowspan="1" colspan="1">0.6</td><td rowspan="1" colspan="1">0.2–0.6</td><td rowspan="1" colspan="1">0.4</td><td rowspan="1" colspan="1">0.4–0.9</td><td rowspan="1" colspan="1">0.6</td></tr><tr><td rowspan="1" colspan="1">Lateral mandibular barbel length</td><td rowspan="1" colspan="1">1.3</td><td rowspan="1" colspan="1">1.0–1.8</td><td rowspan="1" colspan="1">1.4</td><td rowspan="1" colspan="1">1.1–1.8</td><td rowspan="1" colspan="1">1.4</td></tr><tr><td rowspan="1" colspan="1">Meristics</td><td rowspan="1" colspan="1"/><td rowspan="1" colspan="1">
                  <bold>Range</bold>
                </td><td rowspan="1" colspan="1">
                  <bold>Mode</bold>
                </td><td rowspan="1" colspan="1">
                  <bold>Range</bold>
                </td><td rowspan="1" colspan="1">
                  <bold>Mode</bold>
                </td></tr><tr><td rowspan="1" colspan="1">Mandibular tooth count</td><td rowspan="1" colspan="1">10</td><td rowspan="1" colspan="1">8–10</td><td rowspan="1" colspan="1">10</td><td rowspan="1" colspan="1">8–10</td><td rowspan="1" colspan="1">10</td></tr><tr><td rowspan="1" colspan="1">Pre-maxillary tooth count</td><td rowspan="1" colspan="1">59</td><td rowspan="1" colspan="1">43–69</td><td rowspan="1" colspan="1">_</td><td rowspan="1" colspan="1">49–68</td><td rowspan="1" colspan="1">60</td></tr><tr><td rowspan="1" colspan="1">Pectoral fin-ray count</td><td rowspan="1" colspan="1">8</td><td rowspan="1" colspan="1">7–8</td><td rowspan="1" colspan="1">8</td><td rowspan="1" colspan="1">6–8</td><td rowspan="1" colspan="1">8</td></tr><tr><td rowspan="1" colspan="1">Pelvic fin-ray count</td><td rowspan="1" colspan="1">7</td><td rowspan="1" colspan="1">7</td><td rowspan="1" colspan="1">7</td><td rowspan="1" colspan="1">6–7</td><td rowspan="1" colspan="1">7</td></tr><tr><td rowspan="1" colspan="1">Dorsal fin-ray count</td><td rowspan="1" colspan="1">6</td><td rowspan="1" colspan="1">6</td><td rowspan="1" colspan="1">6</td><td rowspan="1" colspan="1">5–7</td><td rowspan="1" colspan="1">6</td></tr><tr><td rowspan="1" colspan="1">Anal fin-ray count</td><td rowspan="1" colspan="1">13</td><td rowspan="1" colspan="1">12–13</td><td rowspan="1" colspan="1">12</td><td rowspan="1" colspan="1">12–13</td><td rowspan="1" colspan="1">12</td></tr><tr><td rowspan="1" colspan="1">Abdominal vertebrae</td><td rowspan="1" colspan="1">12</td><td rowspan="1" colspan="1">12</td><td rowspan="1" colspan="1">_</td><td rowspan="1" colspan="1">11–13</td><td rowspan="1" colspan="1">13</td></tr><tr><td rowspan="1" colspan="1">Caudal vertebrae</td><td rowspan="1" colspan="1">17</td><td rowspan="1" colspan="1">17</td><td rowspan="1" colspan="1">_</td><td rowspan="1" colspan="1">16–18</td><td rowspan="1" colspan="1">16</td></tr><tr><td rowspan="1" colspan="1">Total vertebrae</td><td rowspan="1" colspan="1">29</td><td rowspan="1" colspan="1">29</td><td rowspan="1" colspan="1">_</td><td rowspan="1" colspan="1">29–30</td><td rowspan="1" colspan="1">29</td></tr></tbody></table></table-wrap></tp:treatment-sec></tp:taxon-treatment>
